# Supplementary material for: No island-effect on glucocorticoid levels for a rodent from a near-shore archipelago
Source: PeerJ. 2020 Feb 18;8:e8590. doi: 10.7717/peerj.8590 (PMC7034373; doi:10.7717/peerj.8590)
Supplement: Data S1 [file peerj-08-8590-s004.xls]

## Sheet: 1000Islands_PeerJ.csv
season	type	CPUE_Corrected	island_size	dist	site	date	year	species	weight_g	sex	reproductive_status	maturity_code	tag_number	hair_cort_ng_g	fecal_cort_ng_g
spring	mainland	7.91	NA	NA	Jones_Creek1	17-05-2016	2016	Pl	36	Female	Pregnant	adult	Tag#1184	48.75	547.592
spring	mainland	7.91	NA	NA	Jones_Creek1	17-05-2016	2016	Pl	27	Female	NA	adult	Tag#1376	59.42	296.328
spring	mainland	7.91	NA	NA	Jones_Creek1	17-05-2016	2016	Pl	24	Male	NA	adult	Tag#1120	145.23	NA
spring	mainland	7.91	NA	NA	Jones_Creek1	18-05-2016	2016	Pl	37	Female	NA	adult	Tag#1184	NA	606.592
spring	mainland	7.91	NA	NA	Jones_Creek1	18-05-2016	2016	Pl	24	Male	NA	adult	Tag#1161	80.47	NA
spring	mainland	7.91	NA	NA	Jones_Creek1	18-05-2016	2016	Pl	26	Female	NA	adult	Tag#1376	NA	NA
spring	mainland	7.91	NA	NA	Jones_Creek1	19-05-2016	2016	Pl	40	Female	Pregnant	adult	Tag#1184	NA	NA
spring	mainland	7.91	NA	NA	Jones_Creek1	19-05-2016	2016	Pl	24	Male	NA	adult	Tag#1120	NA	NA
spring	mainland	3.13	NA	NA	Landon_Bay	20-05-2016	2016	Pl	31	Female	NA	adult	Tag#1197	100.02	484.59
spring	island	4.08	17.44	512.22	McDonald_Island	23-05-2016	2016	Pl	19	Male	NA	adult	Tag#1180	84.49	568.34
spring	island	4.08	17.44	512.22	McDonald_Island	23-05-2016	2016	Pl	30	Female	NA	adult	Tag#1193	73.66	NA
spring	island	15.22	14.4	429.14	Lindsay_Island	23-05-2016	2016	Pl	22	Male	NA	adult	Tag#1113	78.408	NA
spring	island	15.22	14.4	429.14	Lindsay_Island	23-05-2016	2016	Pl	20	Female	NA	subadult	Tag#1177	28.219	NA
spring	island	15.22	14.4	429.14	Lindsay_Island	23-05-2016	2016	Pl	22	Female	NA	adult	Tag#1181	18.096	274.208
spring	island	15.22	14.4	429.14	Lindsay_Island	23-05-2016	2016	Pl	24	Male	NA	adult	Tag#1187	66.21	NA
spring	island	15.22	14.4	429.14	Lindsay_Island	23-05-2016	2016	Pl	22	Female	NA	adult	Tag#1185	32.142	273.42
spring	island	15.22	14.4	429.14	Lindsay_Island	25-05-2016	2016	Pl	25	Female	NA	adult	Tag#1192	53.06	294.256
spring	island	15.22	14.4	429.14	Lindsay_Island	25-05-2016	2016	Pl	22	Male	NA	adult	Tag#1113	NA	NA
spring	island	15.22	14.4	429.14	Lindsay_Island	25-05-2016	2016	Pl	24	Male	NA	adult	Tag#1187	NA	365.288
spring	island	15.22	14.4	429.14	Lindsay_Island	25-05-2016	2016	Pl	22	Female	NA	adult	Tag#1185	NA	334.792
spring	island	15.22	14.4	429.14	Lindsay_Island	25-05-2016	2016	Pl	23	Male	NA	adult	Tag#1240	NA	NA
spring	island	15.22	14.4	429.14	Lindsay_Island	25-05-2016	2016	Pl	20	Female	NA	adult	Tag#1177	NA	NA
spring	island	15.22	14.4	429.14	Lindsay_Island	25-05-2016	2016	Pl	23	Female	NA	adult	Tag#1181	NA	206
spring	island	15.22	14.4	429.14	Lindsay_Island	25-05-2016	2016	Pl	22	Female	NA	adult	Tag#1189	36.4	209.832
spring	island	15.22	14.4	429.14	Lindsay_Island	25-05-2016	2016	Pl	27	Male	NA	adult	Tag#1182	73.88	NA
spring	island	5.41	555.93	438.13	Hill_Island	26-05-2016	2016	Pl	22	Female	NA	adult	Tag#1195	44.57	567.664
spring	island	5.41	555.93	438.13	Hill_Island	26-05-2016	2016	Pl	25	Female	NA	adult	Tag#1229	63.83	NA
spring	island	5.41	555.93	438.13	Hill_Island	27-05-2016	2016	Pl	25	Female	NA	adult	Tag#1195	NA	242.608
spring	island	5.41	555.93	438.13	Hill_Island	27-05-2016	2016	Pl	19	Male	NA	subadult	Tag#20170202	284.6	NA
spring	island	5.41	555.93	438.13	Hill_Island	31-05-2016	2016	Pl	22	Male	NA	subadult	Tag#1190	205.95	686.064
spring	island	5.41	555.93	438.13	Hill_Island	31-05-2016	2016	Pl	17	Male	NA	subadult	Tag#1228	NA	NA
spring	mainland	3.13	NA	NA	Landon_Bay	31-05-2016	2016	Pl	22	Male	NA	adult	Tag#1260	202.54	NA
spring	island	14.08	40.06	2837.27	Thwartway_Island	01-06-2016	2016	Pl	20	Male	NA	adult	Tag#1186	91.8	422.232
spring	island	14.08	40.06	2837.27	Thwartway_Island	01-06-2016	2016	Pl	24	Male	NA	adult	Tag#1122	91.07	1777.19
spring	island	14.08	40.06	2837.27	Thwartway_Island	01-06-2016	2016	Pl	29	Male	NA	adult	Tag#1183	83.82	248.72
spring	island	14.08	40.06	2837.27	Thwartway_Island	01-06-2016	2016	Pl	16	Male	NA	subadult	Tag#1188	75.16	391.97
spring	island	14.08	40.06	2837.27	Thwartway_Island	04-06-2016	2016	Pl	16	Male	NA	subadult	Tag#1188	NA	470.568
spring	island	14.08	40.06	2837.27	Thwartway_Island	04-06-2016	2016	Pl	19	Female	NA	adult	Tag#1427	37.485	452.68
spring	mainland	17.35	NA	NA	Mallorytown	05-06-2016	2016	Pl	15	Male	NA	subadult	Tag#1451	NA	415.568
spring	mainland	17.35	NA	NA	Mallorytown	05-06-2016	2016	Pl	26	Male	NA	adult	Tag#20161211	180.05	683.64
spring	mainland	17.35	NA	NA	Mallorytown	05-06-2016	2016	Pl	27	Male	NA	adult	Tag#1450	NA	NA
spring	mainland	17.35	NA	NA	Mallorytown	05-06-2016	2016	Pl	16	Female	NA	subadult	Tag#1449	NA	NA
spring	mainland	17.35	NA	NA	Mallorytown	05-06-2016	2016	Pl	26	Female	NA	adult	Tag#1448	NA	267.2
spring	mainland	17.35	NA	NA	Mallorytown	05-06-2016	2016	Pl	19	Male	NA	subadult	Tag#1447	NA	NA
spring	mainland	22.58	NA	NA	Escot_Property2	05-06-2016	2016	Pl	26	Female	NA	adult	Tag#1445	78.97	181.872
spring	mainland	22.58	NA	NA	Escot_Property2	05-06-2016	2016	Pl	17	Male	NA	subadult	Tag#1444	NA	235.712
spring	mainland	22.58	NA	NA	Escot_Property2	05-06-2016	2016	Pl	29	Female	Pregnant	adult	Tag#1478	NA	153.208
spring	mainland	22.58	NA	NA	Escot_Property2	05-06-2016	2016	Pl	19	Male	NA	subadult	Tag#1454	59.21	248.808
spring	mainland	22.58	NA	NA	Escot_Property2	05-06-2016	2016	Pl	33	Female	NA	adult	Tag#1428	44.91	168.6
spring	mainland	22.58	NA	NA	Escot_Property2	05-06-2016	2016	Pl	16	Male	NA	subadult	Tag#1429	55.22	324.136
spring	mainland	22.58	NA	NA	Escot_Property2	06-06-2016	2016	Pl	30	Female	NA	adult	Tag#1445	NA	NA
spring	mainland	22.58	NA	NA	Escot_Property2	06-06-2016	2016	Pl	35	Female	Pregnant	adult	Tag#1478	NA	NA
spring	mainland	22.58	NA	NA	Escot_Property2	06-06-2016	2016	Pl	27	NA	NA	adult	Tag#20170121	NA	NA
spring	mainland	22.58	NA	NA	Escot_Property2	06-06-2016	2016	Pl	31	Male	NA	adult	Tag#1479	133.13	NA
spring	mainland	22.58	NA	NA	Escot_Property2	06-06-2016	2016	Pl	20	Male	NA	subadult	Tag#1454	NA	NA
spring	mainland	22.58	NA	NA	Escot_Property2	06-06-2016	2016	Pl	20	Male	NA	subadult	Tag#1456	NA	NA
spring	mainland	22.58	NA	NA	Escot_Property2	06-06-2016	2016	Pl	38	Female	Pregnant	adult	Tag#1462	108.297	448.24
spring	mainland	22.58	NA	NA	Escot_Property2	06-06-2016	2016	Pl	22	Male	NA	adult	Tag#1460	53.74	NA
spring	mainland	22.58	NA	NA	Escot_Property2	06-06-2016	2016	Pl	28	Male	NA	adult	Tag#1437	284.26	NA
spring	mainland	22.58	NA	NA	Escot_Property2	06-06-2016	2016	Pl	16	Male	NA	subadult	Tag#1429	NA	NA
spring	mainland	17.35	NA	NA	Mallorytown	06-06-2016	2016	Pl	29	Male	NA	adult	Tag#1477	NA	NA
spring	mainland	17.35	NA	NA	Mallorytown	06-06-2016	2016	Pl	20	Male	NA	adult	Tag#1434	85.33	NA
spring	mainland	17.35	NA	NA	Mallorytown	06-06-2016	2016	Pl	14	Female	NA	subadult	Tag#1464	NA	NA
spring	mainland	17.35	NA	NA	Mallorytown	06-06-2016	2016	Pl	17	Male	NA	subadult	Tag#1451	NA	NA
spring	mainland	17.35	NA	NA	Mallorytown	06-06-2016	2016	Pl	28	Male	NA	adult	Tag#1450	NA	NA
spring	mainland	17.35	NA	NA	Mallorytown	06-06-2016	2016	Pl	20	Female	NA	adult	Tag#1476	63.714	NA
spring	mainland	17.35	NA	NA	Mallorytown	06-06-2016	2016	Pl	19	Male	NA	subadult	Tag#1447	NA	NA
spring	mainland	17.35	NA	NA	Mallorytown	06-06-2016	2016	Pl	26	Female	NA	adult	Tag#1448	NA	NA
spring	mainland	17.35	NA	NA	Mallorytown	06-06-2016	2016	Pl	16	Female	NA	subadult	Tag#1449	NA	NA
spring	island	10	1.71	1045.75	Mermaid_Island	10-06-2016	2016	Pl	28	Female	Pregnant	adult	Tag#1440	175.47	NA
spring	island	9.52	4.9	348.76	Beaurivage_Island	10-06-2016	2016	Pl	24	Female	NA	adult	Tag#1475	72.53	336.944
spring	island	9.52	4.9	348.76	Beaurivage_Island	10-06-2016	2016	Pl	24	Female	NA	adult	Tag#1461	149.71	293.2
spring	island	9.52	4.9	348.76	Beaurivage_Island	10-06-2016	2016	Pl	22	Female	NA	adult	Tag#20170119	60.27	NA
spring	island	9.52	4.9	348.76	Beaurivage_Island	11-06-2016	2016	Pl	25	Male	NA	adult	Tag#1446	76.66	515.96
spring	island	10	1.71	1045.75	Mermaid_Island	11-06-2016	2016	Pl	NA	Female	NA	adult	Tag#1440	NA	NA
spring	island	10	1.71	1045.75	Mermaid_Island	11-06-2016	2016	Pl	25	Male	NA	adult	Tag#1439	113.79	561.576
spring	island	10.23	554.3	1037.89	Grenadier_Island	14-06-2016	2016	Pl	22	Male	NA	adult	Tag#1493	65.019	418.4
spring	island	10.23	554.3	1037.89	Grenadier_Island	14-06-2016	2016	Pl	18	Male	NA	subadult	Tag#1466	114.28	NA
spring	island	10.23	554.3	1037.89	Grenadier_Island	14-06-2016	2016	Pl	19	Male	NA	adult	Tag#1497	70.35	NA
spring	island	10.23	554.3	1037.89	Grenadier_Island	14-06-2016	2016	Pl	29	Female	Pregnant	adult	Tag#1495	78.97	432.248
spring	island	10.23	554.3	1037.89	Grenadier_Island	15-06-2016	2016	Pl	21	Male	NA	adult	Tag#1493	NA	NA
spring	island	10.23	554.3	1037.89	Grenadier_Island	15-06-2016	2016	Pl	25	Female	NA	adult	Tag#1409	173.05	NA
spring	island	10.23	554.3	1037.89	Grenadier_Island	15-06-2016	2016	Pl	19	Male	NA	subadult	Tag#1466	NA	240.632
spring	island	10.23	554.3	1037.89	Grenadier_Island	15-06-2016	2016	Pl	18	Male	NA	subadult	Tag#1500	NA	NA
spring	island	10.23	554.3	1037.89	Grenadier_Island	15-06-2016	2016	Pl	15	Female	NA	subadult	Tag#1405	59.86	322.76
spring	island	4.32	10.08	191.1	Georgina_Island	16-06-2016	2016	Pl	27	Female	NA	adult	Tag#1491	45.08	245.64
spring	island	4.32	10.08	191.1	Georgina_Island	16-06-2016	2016	Pl	31	Male	NA	adult	Tag#1485	97.76	407.792
spring	island	8	3.39	462.58	Constance_Island	16-06-2016	2016	Pl	25	Male	NA	adult	Tag#1484	98.35	514.096
spring	island	4.32	10.08	191.1	Georgina_Island	17-06-2016	2016	Pl	29	Male	NA	adult	Tag#1485	NA	NA
spring	island	4.32	10.08	191.1	Georgina_Island	17-06-2016	2016	Pl	26	Female	NA	adult	Tag#1491	NA	NA
spring	island	8	3.39	462.58	Constance_Island	17-06-2016	2016	Pl	37	Female	Pregnant	adult	Tag#1470	26.45	608.792
spring	island	8	3.39	462.58	Constance_Island	17-06-2016	2016	Pl	27	Male	NA	adult	Tag#1484	NA	395.84
spring	island	8	3.39	462.58	Constance_Island	17-06-2016	2016	Pl	23	Female	NA	adult	Tag#1459	93.95	476.28
summer	mainland	13.11	NA	NA	Jones_Creek2	22-07-2016	2016	Pl	25	Male	NA	adult	Tag#1417	74.36	NA
summer	mainland	13.11	NA	NA	Jones_Creek2	22-07-2016	2016	Pl	20	Male	NA	adult	Tag#1452	73.4	NA
summer	mainland	13.11	NA	NA	Jones_Creek2	22-07-2016	2016	Pl	18	Female	NA	adult	Tag#1413	55.387	NA
summer	mainland	13.11	NA	NA	Jones_Creek2	22-07-2016	2016	Pl	20	Male	NA	adult	Tag#1455	60.8	NA
summer	mainland	13.11	NA	NA	Jones_Creek2	22-07-2016	2016	Pl	17	Male	NA	subadult	Tag#1422	50.26	NA
summer	mainland	13.11	NA	NA	Jones_Creek2	22-07-2016	2016	Pl	17	Female	NA	adult	Tag#20161210	46.16	794.224
summer	mainland	29.11	NA	NA	Jones_Creek1	22-07-2016	2016	Pl	21	Male	NA	subadult	Tag#1418	48.27	NA
summer	mainland	29.11	NA	NA	Jones_Creek1	22-07-2016	2016	Pl	26	Male	NA	adult	Tag#1178	87.98	NA
summer	mainland	29.11	NA	NA	Jones_Creek1	22-07-2016	2016	Pl	22	Female	NA	adult	Tag#1425	65.93	NA
summer	mainland	29.11	NA	NA	Jones_Creek1	22-07-2016	2016	Pl	17	Male	NA	subadult	Tag#1242	50.06	NA
summer	mainland	29.11	NA	NA	Jones_Creek1	22-07-2016	2016	Pl	14	Female	NA	adult	Tag#1433	31.01	NA
summer	mainland	29.11	NA	NA	Jones_Creek1	22-07-2016	2016	Pl	17	Male	NA	subadult	Tag#1498	42.87	622.168
summer	mainland	29.11	NA	NA	Jones_Creek1	22-07-2016	2016	Pl	18	Male	NA	subadult	Tag#1496	74.52	NA
summer	mainland	29.11	NA	NA	Jones_Creek1	22-07-2016	2016	Pl	24	Male	NA	adult	Tag#20161219	112.12	1239.78
summer	mainland	29.11	NA	NA	Jones_Creek1	22-07-2016	2016	Pl	18	Male	NA	subadult	Tag#1421	48.79	NA
summer	mainland	29.11	NA	NA	Jones_Creek1	22-07-2016	2016	Pl	26	Female	NA	adult	Tag#1376	22.85	NA
summer	mainland	29.11	NA	NA	Jones_Creek1	22-07-2016	2016	Pl	23	Male	NA	adult	Tag#1468	65.11	NA
summer	mainland	13.11	NA	NA	Jones_Creek2	23-07-2016	2016	Pl	24	Male	NA	adult	Tag#1420	48.27	350.92
summer	mainland	13.11	NA	NA	Jones_Creek2	23-07-2016	2016	Pl	20	Female	NA	adult	Tag#1413	NA	NA
summer	mainland	13.11	NA	NA	Jones_Creek2	23-07-2016	2016	Pl	21	Male	NA	adult	Tag#1455	NA	NA
summer	mainland	13.11	NA	NA	Jones_Creek2	23-07-2016	2016	Pl	23	Male	NA	adult	Tag#1417	NA	NA
summer	mainland	29.11	NA	NA	Jones_Creek1	23-07-2016	2016	Pl	29	Female	NA	adult	Tag#20170120	NA	NA
summer	mainland	29.11	NA	NA	Jones_Creek1	23-07-2016	2016	Pl	20	Female	NA	adult	Tag#1425	NA	NA
summer	mainland	29.11	NA	NA	Jones_Creek1	23-07-2016	2016	Pl	26	Female	NA	adult	Tag#1376	NA	777.25
summer	mainland	29.11	NA	NA	Jones_Creek1	23-07-2016	2016	Pl	19	Male	NA	subadult	Tag#1242	NA	616.192
summer	mainland	29.11	NA	NA	Jones_Creek1	23-07-2016	2016	Pl	19	Female	NA	adult	Tag#1433	NA	NA
summer	mainland	29.11	NA	NA	Jones_Creek1	23-07-2016	2016	Pl	27	Male	NA	adult	Tag#1178	NA	NA
summer	mainland	29.11	NA	NA	Jones_Creek1	23-07-2016	2016	Pl	17	Male	NA	adult	Tag#1421	NA	NA
summer	mainland	29.11	NA	NA	Jones_Creek1	23-07-2016	2016	Pl	17	Male	NA	adult	Tag#1496	NA	589.376
summer	mainland	29.11	NA	NA	Jones_Creek1	23-07-2016	2016	Pl	23	Male	NA	adult	Tag#1468	NA	NA
summer	mainland	29.11	NA	NA	Jones_Creek1	23-07-2016	2016	Pl	15	Male	NA	subadult	Tag#1498	NA	NA
summer	mainland	7.83	NA	NA	Landon_Bay	24-07-2016	2016	Pl	23	Male	NA	adult	Tag#1118	76.59	887.312
summer	mainland	7.83	NA	NA	Landon_Bay	24-07-2016	2016	Pl	23	Male	NA	adult	Tag#1406	126.65	NA
summer	mainland	7.83	NA	NA	Landon_Bay	24-07-2016	2016	Pl	20	Female	NA	adult	Tag#1430	72.84	986.184
summer	mainland	7.83	NA	NA	Landon_Bay	25-07-2016	2016	Pl	20	Male	NA	adult	Tag#1118	NA	NA
summer	mainland	7.83	NA	NA	Landon_Bay	25-07-2016	2016	Pl	27	Female	Pregnant	adult	Tag#20161220	98.1	NA
summer	mainland	7.83	NA	NA	Landon_Bay	25-07-2016	2016	Pl	29	Male	NA	adult	Tag#1467	98.91	NA
summer	mainland	7.83	NA	NA	Landon_Bay	25-07-2016	2016	Pl	21	Male	NA	adult	Tag#1483	108.23	578.504
summer	mainland	7.83	NA	NA	Landon_Bay	26-07-2016	2016	Pl	19	Male	NA	subadult	Tag#1411	118.48	380.936
summer	mainland	7.83	NA	NA	Landon_Bay	26-07-2016	2016	Pl	25	Male	NA	adult	Tag#1406	NA	NA
summer	island	24.46	17.44	512.22	McDonald_Island	27-07-2016	2016	Pl	27	Male	NA	adult	Tag#1180	115.19	541.89
summer	island	24.46	17.44	512.22	McDonald_Island	27-07-2016	2016	Pl	28	Female	NA	adult	Tag#1370	248.72	585.576
summer	island	24.46	17.44	512.22	McDonald_Island	27-07-2016	2016	Pl	16	Male	NA	subadult	Tag#1196	85.42	NA
summer	island	24.46	17.44	512.22	McDonald_Island	27-07-2016	2016	Pl	24	Male	NA	adult	Tag#1408	67.57	NA
summer	island	24.46	17.44	512.22	McDonald_Island	27-07-2016	2016	Pl	18	Male	NA	adult	Tag#1407	38.74	NA
summer	island	24.46	17.44	512.22	McDonald_Island	27-07-2016	2016	Pl	26	Male	NA	adult	Tag#1403	79.79	379.664
summer	island	24.46	17.44	512.22	McDonald_Island	27-07-2016	2016	Pl	17	Female	NA	adult	Tag#1234	122.01	NA
summer	island	24.46	17.44	512.22	McDonald_Island	27-07-2016	2016	Pl	17	Male	NA	subadult	Tag#1423	79.03	NA
summer	island	24.46	17.44	512.22	McDonald_Island	27-07-2016	2016	Pl	22	Male	NA	adult	Tag#1402	110.7	469.76
summer	island	24.46	17.44	512.22	McDonald_Island	27-07-2016	2016	Pl	17	Male	NA	adult	Tag#1410	47.46	NA
summer	island	24.46	17.44	512.22	McDonald_Island	28-07-2016	2016	Pl	30	Male	NA	adult	Tag#1436	223.37	956.752
summer	island	24.46	17.44	512.22	McDonald_Island	28-07-2016	2016	Pl	18	Male	NA	subadult	Tag#1196	NA	646.09
summer	island	24.46	17.44	512.22	McDonald_Island	28-07-2016	2016	Pl	15	Female	NA	adult	Tag#1548	68.86	NA
summer	island	24.46	17.44	512.22	McDonald_Island	28-07-2016	2016	Pl	16	Male	NA	subadult	Tag#1550	51.94	NA
summer	island	24.46	17.44	512.22	McDonald_Island	28-07-2016	2016	Pl	22	Male	NA	adult	Tag#1549	178.88	NA
summer	island	24.46	17.44	512.22	McDonald_Island	28-07-2016	2016	Pl	17	Male	NA	adult	Tag#1407	NA	NA
summer	island	39.13	14.4	429.14	Lindsay_Island	29-07-2016	2016	Pl	15	Female	NA	subadult	Tag#1547	32.18	491.98
summer	island	39.13	14.4	429.14	Lindsay_Island	29-07-2016	2016	Pl	24	Female	NA	adult	Tag#20161221	138.81	741.4
summer	island	39.13	14.4	429.14	Lindsay_Island	29-07-2016	2016	Pl	18	Male	NA	subadult	Tag#1546	88.37	606.648
summer	island	39.13	14.4	429.14	Lindsay_Island	29-07-2016	2016	Pl	17	Female	NA	subadult	Tag#1545	111.7	443.624
summer	island	39.13	14.4	429.14	Lindsay_Island	29-07-2016	2016	Pl	32	Female	Pregnant	adult	Tag#1544	186.35	582.04
summer	island	39.13	14.4	429.14	Lindsay_Island	29-07-2016	2016	Pl	17	Male	NA	adult	Tag#1539	54.03	663.824
summer	island	39.13	14.4	429.14	Lindsay_Island	29-07-2016	2016	Pl	15	Male	NA	subadult	Tag#1543	47.98	NA
summer	island	39.13	14.4	429.14	Lindsay_Island	29-07-2016	2016	Pl	30	Female	NA	adult	Tag#1189	81.71	NA
summer	island	39.13	14.4	429.14	Lindsay_Island	29-07-2016	2016	Pl	28	Male	NA	adult	Tag#1542	NA	329.312
summer	island	39.13	14.4	429.14	Lindsay_Island	29-07-2016	2016	Pl	29	Male	NA	adult	Tag#1540	77.95	509.088
summer	island	39.13	14.4	429.14	Lindsay_Island	29-07-2016	2016	Pl	25	Male	NA	adult	Tag#1187	87.53	NA
summer	island	39.13	14.4	429.14	Lindsay_Island	29-07-2016	2016	Pl	23	Female	NA	adult	Tag#1541	44.174	NA
summer	island	39.13	14.4	429.14	Lindsay_Island	29-07-2016	2016	Pl	18	Male	NA	subadult	Tag#1538	124.75	482.384
summer	island	39.13	14.4	429.14	Lindsay_Island	29-07-2016	2016	Pl	25	Male	NA	adult	Tag#1182	NA	518.344
summer	island	39.13	14.4	429.14	Lindsay_Island	30-07-2016	2016	Pl	15	Female	NA	adult	Tag#1547	NA	NA
summer	island	39.13	14.4	429.14	Lindsay_Island	30-07-2016	2016	Pl	24	Female	NA	adult	Tag#9961011	NA	681.496
summer	island	39.13	14.4	429.14	Lindsay_Island	30-07-2016	2016	Pl	19	Male	NA	adult	Tag#1546	NA	NA
summer	island	39.13	14.4	429.14	Lindsay_Island	30-07-2016	2016	Pl	18	Male	NA	subadult	Tag#1526	89.53	717.712
summer	island	39.13	14.4	429.14	Lindsay_Island	30-07-2016	2016	Pl	20	Female	NA	adult	Tag#1537	50.162	NA
summer	island	39.13	14.4	429.14	Lindsay_Island	30-07-2016	2016	Pl	16	Female	NA	subadult	Tag#1545	NA	NA
summer	island	39.13	14.4	429.14	Lindsay_Island	30-07-2016	2016	Pl	27	Male	NA	adult	Tag#1542	NA	NA
summer	island	39.13	14.4	429.14	Lindsay_Island	30-07-2016	2016	Pl	15	Male	NA	subadult	Tag#1543	NA	NA
summer	island	39.13	14.4	429.14	Lindsay_Island	30-07-2016	2016	Pl	31	Female	Pregnant	adult	Tag#1544	NA	NA
summer	island	39.13	14.4	429.14	Lindsay_Island	30-07-2016	2016	Pl	26	Male	NA	adult	Tag#1540	NA	NA
summer	island	39.13	14.4	429.14	Lindsay_Island	30-07-2016	2016	Pl	18	Male	NA	adult	Tag#1539	NA	NA
summer	island	39.13	14.4	429.14	Lindsay_Island	30-07-2016	2016	Pl	24	Male	NA	adult	Tag#1240	108.38	401.968
summer	island	39.13	14.4	429.14	Lindsay_Island	30-07-2016	2016	Pl	17	Male	NA	adult	Tag#1527	111.32	590.944
summer	island	39.13	14.4	429.14	Lindsay_Island	30-07-2016	2016	Pl	25	Male	NA	adult	Tag#1187	NA	NA
summer	island	39.13	14.4	429.14	Lindsay_Island	30-07-2016	2016	Pl	22	Female	NA	adult	Tag#1541	NA	NA
summer	island	39.13	14.4	429.14	Lindsay_Island	30-07-2016	2016	Pl	23	Male	NA	adult	Tag#1528	133.65	622.432
summer	island	39.13	14.4	429.14	Lindsay_Island	30-07-2016	2016	Pl	22	Female	NA	adult	Tag#1189	NA	NA
summer	island	39.13	14.4	429.14	Lindsay_Island	30-07-2016	2016	Pl	20	Female	NA	adult	Tag#1529	69.78	NA
summer	island	39.13	14.4	429.14	Lindsay_Island	30-07-2016	2016	Pl	23	Male	NA	adult	Tag#1536	150.76	699.44
summer	island	13.87	555.93	438.13	Hill_Island	02-08-2016	2016	Pl	19	Male	NA	adult	Tag#1535	84.51	345.944
summer	island	13.87	555.93	438.13	Hill_Island	02-08-2016	2016	Pl	18	Male	NA	adult	Tag#1534	153.02	NA
summer	island	13.87	555.93	438.13	Hill_Island	02-08-2016	2016	Pl	18	Female	NA	adult	Tag#1533	74.44	859.08
summer	island	13.87	555.93	438.13	Hill_Island	02-08-2016	2016	Pl	25	Male	NA	adult	Tag#20161222	120.11	520.264
summer	island	13.87	555.93	438.13	Hill_Island	02-08-2016	2016	Pl	18	Female	NA	subadult	Tag#20161208	71	313.088
summer	island	13.87	555.93	438.13	Hill_Island	02-08-2016	2016	Pl	17	Female	NA	adult	Tag#1532	66.415	NA
summer	island	13.87	555.93	438.13	Hill_Island	02-08-2016	2016	Pl	15	Male	NA	subadult	Tag#1531	NA	522.328
summer	island	13.87	555.93	438.13	Hill_Island	02-08-2016	2016	Pl	15	Female	NA	subadult	Tag#1525	NA	395.712
summer	island	13.87	555.93	438.13	Hill_Island	02-08-2016	2016	Pl	21	Male	NA	adult	Tag#1530	125	478.312
summer	island	13.87	555.93	438.13	Hill_Island	03-08-2016	2016	Pl	20	Male	NA	adult	Tag#1501	90.125	NA
summer	island	13.87	555.93	438.13	Hill_Island	03-08-2016	2016	Pl	15	Female	NA	subadult	Tag#1502	81.89	NA
summer	mainland	17.99	NA	NA	Mallorytown	04-08-2016	2016	Pl	21	Male	NA	adult	Tag#1469	57.19	1050.69
summer	mainland	17.99	NA	NA	Mallorytown	04-08-2016	2016	Pl	17	Female	NA	adult	Tag#1449	55.59	NA
summer	mainland	17.99	NA	NA	Mallorytown	04-08-2016	2016	Pl	20	Male	NA	adult	Tag#1451	127.54	NA
summer	mainland	17.99	NA	NA	Mallorytown	04-08-2016	2016	Pl	27	Male	NA	adult	Tag#1477	118.55	NA
summer	mainland	17.99	NA	NA	Mallorytown	04-08-2016	2016	Pl	17	Female	NA	adult	Tag#1503	49.59	NA
summer	mainland	17.99	NA	NA	Mallorytown	04-08-2016	2016	Pl	14	Male	NA	adult	Tag#1505	77.186	523.808
summer	mainland	17.99	NA	NA	Mallorytown	04-08-2016	2016	Pl	21	Female	NA	adult	Tag#1504	110.39	NA
summer	mainland	17.99	NA	NA	Mallorytown	05-08-2016	2016	Pl	17	Female	NA	adult	Tag#1506	62.406	NA
summer	mainland	17.99	NA	NA	Mallorytown	05-08-2016	2016	Pl	27	Male	NA	adult	Tag#1477	NA	NA
summer	mainland	17.99	NA	NA	Mallorytown	05-08-2016	2016	Pl	16	Female	NA	adult	Tag#1503	NA	NA
summer	mainland	17.99	NA	NA	Mallorytown	05-08-2016	2016	Pl	18	Male	NA	adult	Tag#1507	54.718	NA
summer	mainland	17.99	NA	NA	Mallorytown	05-08-2016	2016	Pl	NA	Male	NA	adult	Tag#1451	NA	NA
summer	mainland	17.99	NA	NA	Mallorytown	05-08-2016	2016	Pl	22	Female	NA	adult	Tag#1504	NA	373.696
summer	mainland	17.99	NA	NA	Mallorytown	05-08-2016	2016	Pl	18	Male	NA	adult	Tag#1508	55.39	NA
summer	mainland	17.99	NA	NA	Mallorytown	05-08-2016	2016	Pl	15	Male	NA	adult	Tag#1505	NA	NA
summer	mainland	17.99	NA	NA	Mallorytown	05-08-2016	2016	Pl	19	Male	NA	adult	Tag#1447	78.219	NA
summer	island	16.26	40.06	2837.27	Thwartway_Island	08-08-2016	2016	Pl	19	Female	NA	subadult	Tag#20161209	41.27	NA
summer	island	16.26	40.06	2837.27	Thwartway_Island	08-08-2016	2016	Pl	23	Male	NA	adult	Tag#1453	78.92	666.32
summer	island	16.26	40.06	2837.27	Thwartway_Island	08-08-2016	2016	Pl	21	Male	NA	adult	Tag#1188	62.77	NA
summer	island	16.26	40.06	2837.27	Thwartway_Island	08-08-2016	2016	Pl	20	Male	NA	adult	Tag#1509	128.75	NA
summer	island	16.26	40.06	2837.27	Thwartway_Island	08-08-2016	2016	Pl	24	Female	NA	adult	Tag#1333	74.414	NA
summer	island	16.26	40.06	2837.27	Thwartway_Island	08-08-2016	2016	Pl	16	Female	NA	subadult	Tag#1510	51.682	NA
summer	island	11.92	3.39	462.58	Constance_Island	18-08-2016	2016	Pl	19	Male	NA	subadult	Tag#1569	95.63	NA
summer	island	11.92	3.39	462.58	Constance_Island	18-08-2016	2016	Pl	29	Male	NA	adult	Tag#1568	113.72	112.912
summer	island	11.92	3.39	462.58	Constance_Island	18-08-2016	2016	Pl	31	Female	Pregnant	adult	Tag#1567	NA	296.76
summer	island	11.92	3.39	462.58	Constance_Island	18-08-2016	2016	Pl	18	Female	NA	adult	Tag#1566	NA	NA
summer	island	11.92	3.39	462.58	Constance_Island	18-08-2016	2016	Pl	26	Male	NA	adult	Tag#1565	117.811	323.408
summer	island	11.92	3.39	462.58	Constance_Island	18-08-2016	2016	Pl	17	Female	NA	subadult	Tag#1553	83.96	323.072
summer	island	11.92	3.39	462.58	Constance_Island	18-08-2016	2016	Pl	18	Male	NA	subadult	Tag#1524	68.204	NA
summer	island	11.92	3.39	462.58	Constance_Island	19-08-2016	2016	Pl	26	Female	NA	subadult	Tag#1571	108.97	261.76
summer	island	11.92	3.39	462.58	Constance_Island	19-08-2016	2016	Pl	25	Female	Pregnant	adult	Tag#1567	NA	NA
summer	mainland	24.86	NA	NA	Escot_Property2	20-08-2016	2016	Pl	23	Male	NA	adult	Tag#1522	139.23	NA
summer	mainland	24.86	NA	NA	Escot_Property2	20-08-2016	2016	Pl	23	Male	NA	adult	Tag#1559	178.29	197.528
summer	mainland	24.86	NA	NA	Escot_Property2	20-08-2016	2016	Pl	21	Male	NA	adult	Tag#1558	159.85	300.38
summer	mainland	24.86	NA	NA	Escot_Property2	20-08-2016	2016	Pl	21	Female	NA	adult	Tag#1591	106.92	NA
summer	mainland	24.86	NA	NA	Escot_Property2	20-08-2016	2016	Pl	15	Male	NA	subadult	Tag#1512	107.834	NA
summer	mainland	24.86	NA	NA	Escot_Property2	20-08-2016	2016	Pl	27	Male	NA	adult	Tag#1515	65.69	777.23
summer	mainland	24.86	NA	NA	Escot_Property2	20-08-2016	2016	Pl	16	Female	NA	adult	Tag#1570	173.17	NA
summer	mainland	24.86	NA	NA	Escot_Property2	20-08-2016	2016	Pl	33	Female	NA	adult	Tag#1588	230.84	NA
summer	mainland	24.86	NA	NA	Escot_Property2	20-08-2016	2016	Pl	32	Female	NA	adult	Tag#1428	217.01	343.776
summer	mainland	24.86	NA	NA	Escot_Property2	20-08-2016	2016	Pl	21	Male	NA	adult	Tag#20161223	86.13	NA
summer	mainland	24.86	NA	NA	Escot_Property2	20-08-2016	2016	Pl	26	Female	NA	adult	Tag#1462	133.81	NA
summer	mainland	24.86	NA	NA	Escot_Property2	21-08-2016	2016	Pl	16	Male	NA	adult	Tag#1587	115.238	NA
summer	mainland	24.86	NA	NA	Escot_Property2	21-08-2016	2016	Pl	NA	Male	NA	adult	Tag#1559	NA	NA
summer	mainland	24.86	NA	NA	Escot_Property2	21-08-2016	2016	Pl	22	Male	NA	adult	Tag#1522	NA	NA
summer	mainland	24.86	NA	NA	Escot_Property2	21-08-2016	2016	Pl	20	Female	NA	adult	Tag#1591	NA	NA
summer	mainland	24.86	NA	NA	Escot_Property2	21-08-2016	2016	Pl	16	Female	NA	subadult	Tag#1516	131.5	NA
summer	mainland	24.86	NA	NA	Escot_Property2	21-08-2016	2016	Pl	17	Female	NA	subadult	Tag#1570	NA	NA
summer	mainland	24.86	NA	NA	Escot_Property2	21-08-2016	2016	Pl	15	Male	NA	subadult	Tag#1512	NA	NA
summer	mainland	24.86	NA	NA	Escot_Property2	21-08-2016	2016	Pl	26	Male	NA	adult	Tag#1515	NA	NA
summer	mainland	24.86	NA	NA	Escot_Property2	21-08-2016	2016	Pl	21	Male	NA	adult	Tag#1558	NA	NA
summer	mainland	24.86	NA	NA	Escot_Property2	21-08-2016	2016	Pl	33	Female	NA	adult	Tag#1588	NA	NA
summer	island	18.85	554.3	1037.89	Grenadier_Island	23-08-2016	2016	Pl	35	Female	Pregnant	adult	Tag#1579	289.82	492.192
summer	island	18.85	554.3	1037.89	Grenadier_Island	23-08-2016	2016	Pl	24	Male	NA	subadult	Tag#1586	133.771	232.544
summer	island	18.85	554.3	1037.89	Grenadier_Island	23-08-2016	2016	Pl	16	Female	NA	adult	Tag#1554	99.67	501.512
summer	island	18.85	554.3	1037.89	Grenadier_Island	23-08-2016	2016	Pl	27	Female	Pregnant	adult	Tag#1600	NA	376.568
summer	island	18.85	554.3	1037.89	Grenadier_Island	23-08-2016	2016	Pl	25	Male	NA	adult	Tag#1555	NA	254.656
summer	island	18.85	554.3	1037.89	Grenadier_Island	23-08-2016	2016	Pl	23	Female	NA	adult	Tag#20161207	NA	491.54
summer	island	18.85	554.3	1037.89	Grenadier_Island	25-08-2016	2016	Pl	25	Female	Pregnant	adult	Tag#1520	NA	400.032
summer	island	18.85	554.3	1037.89	Grenadier_Island	25-08-2016	2016	Pl	21	Female	NA	adult	Tag#1511	109.74	589.3
summer	island	18.85	554.3	1037.89	Grenadier_Island	25-08-2016	2016	Pl	24	Male	NA	adult	Tag#1590	89.72	327.96
summer	island	18.85	554.3	1037.89	Grenadier_Island	25-08-2016	2016	Pl	14	Female	NA	subadult	Tag#20170122	NA	NA
summer	island	18.85	554.3	1037.89	Grenadier_Island	25-08-2016	2016	Pl	25	Female	Pregnant	adult	Tag#1600	NA	NA
summer	island	18.85	554.3	1037.89	Grenadier_Island	25-08-2016	2016	Pl	26	Male	NA	adult	Tag#1555	NA	NA
summer	island	18.85	554.3	1037.89	Grenadier_Island	25-08-2016	2016	Pl	23	Male	NA	adult	Tag#1586	NA	NA
summer	island	18.85	554.3	1037.89	Grenadier_Island	25-08-2016	2016	Pl	17	Male	NA	adult	Tag#1597	115.53	NA
summer	island	18.85	554.3	1037.89	Grenadier_Island	25-08-2016	2016	Pl	20	Female	NA	adult	Tag#1523	83.03	718.52
summer	island	18.85	554.3	1037.89	Grenadier_Island	25-08-2016	2016	Pl	22	Female	NA	adult	Tag#1554	NA	NA
summer	island	18.85	554.3	1037.89	Grenadier_Island	25-08-2016	2016	Pl	22	Male	NA	adult	Tag#1497	NA	705.87
summer	island	18.85	554.3	1037.89	Grenadier_Island	25-08-2016	2016	Pl	25	Male	NA	adult	Tag#1564	86.623	1203
summer	island	39.58	554.3	1037.89	Grenadier_Island	03-07-2015	2015	Pl	30	Female	NA	adult	Tag#1235	NA	543.767
summer	island	39.58	554.3	1037.89	Grenadier_Island	03-07-2015	2015	Pl	18	Female	NA	subadult	Tag#1264	227.98	NA
summer	island	39.58	554.3	1037.89	Grenadier_Island	03-07-2015	2015	Pl	27	Female	NA	adult	Tag#1216	166.53	NA
summer	island	39.58	554.3	1037.89	Grenadier_Island	03-07-2015	2015	Pl	19	Female	NA	subadult	Tag#1262	68.4	331.15
summer	island	39.58	554.3	1037.89	Grenadier_Island	03-07-2015	2015	Pl	18	Female	NA	subadult	Tag#1238	109.12	266.837
summer	island	39.58	554.3	1037.89	Grenadier_Island	03-07-2015	2015	Pl	27	Female	NA	adult	Tag#1224	188.25	274.953
summer	island	39.58	554.3	1037.89	Grenadier_Island	03-07-2015	2015	Pl	20	Male	NA	adult	Tag#1244	NA	NA
summer	island	39.58	554.3	1037.89	Grenadier_Island	03-07-2015	2015	Pl	20	Male	NA	adult	Tag#1218	118.7	576.432
summer	island	39.58	554.3	1037.89	Grenadier_Island	03-07-2015	2015	Pl	27	Male	NA	adult	Tag#1219	81.56	211.969
summer	island	39.58	554.3	1037.89	Grenadier_Island	03-07-2015	2015	Pl	18	Male	NA	subadult	Tag#1266	81.55	285.572
summer	island	39.58	554.3	1037.89	Grenadier_Island	03-07-2015	2015	Pl	17	Male	NA	subadult	Tag#1243	127.3	NA
summer	island	39.58	554.3	1037.89	Grenadier_Island	03-07-2015	2015	Pl	24	Male	NA	adult	Tag#1220	131.09	NA
summer	island	39.58	554.3	1037.89	Grenadier_Island	03-07-2015	2015	Pl	18	Female	NA	subadult	Tag#1205	128.07	NA
summer	island	39.58	554.3	1037.89	Grenadier_Island	03-07-2015	2015	Pl	23	Male	NA	adult	Tag#1231	49.96	352.526
summer	island	39.58	554.3	1037.89	Grenadier_Island	03-07-2015	2015	Pl	17	Female	NA	subadult	Tag#1222	NA	206.72
summer	island	39.58	554.3	1037.89	Grenadier_Island	03-07-2015	2015	Pl	24	Female	NA	adult	Tag#1214	326.48	NA
summer	island	39.58	554.3	1037.89	Grenadier_Island	03-07-2015	2015	Pl	21	Female	NA	adult	Tag#1258	88.62	315.712
summer	island	39.58	554.3	1037.89	Grenadier_Island	03-07-2015	2015	Pl	22	Male	NA	adult	Tag#1259	156.37	NA
summer	island	39.58	554.3	1037.89	Grenadier_Island	04-07-2015	2015	Pl	18	Female	NA	subadult	Tag#1264	NA	522.384
summer	island	39.58	554.3	1037.89	Grenadier_Island	04-07-2015	2015	Pl	27	Male	NA	adult	Tag#1253	220.64	482.852
summer	island	39.58	554.3	1037.89	Grenadier_Island	04-07-2015	2015	Pl	NA	Male	NA	adult	Tag#1243	NA	NA
summer	island	39.58	554.3	1037.89	Grenadier_Island	04-07-2015	2015	Pl	22	Male	NA	adult	Tag#1220	NA	NA
summer	island	39.58	554.3	1037.89	Grenadier_Island	04-07-2015	2015	Pl	21	Male	NA	adult	Tag#1208	43.3	281.3
summer	island	39.58	554.3	1037.89	Grenadier_Island	04-07-2015	2015	Pl	16	Female	NA	subadult	Tag#1227	90.02	NA
summer	island	39.58	554.3	1037.89	Grenadier_Island	04-07-2015	2015	Pl	25	Female	NA	adult	Tag#1216	NA	NA
summer	island	39.58	554.3	1037.89	Grenadier_Island	04-07-2015	2015	Pl	19	Female	NA	subadult	Tag#1235	NA	NA
summer	island	39.58	554.3	1037.89	Grenadier_Island	04-07-2015	2015	Pl	19	Female	NA	subadult	Tag#1258	NA	NA
summer	island	39.58	554.3	1037.89	Grenadier_Island	04-07-2015	2015	Pl	15	Female	NA	subadult	Tag#1205	NA	NA
summer	island	39.58	554.3	1037.89	Grenadier_Island	04-07-2015	2015	Pl	20	Female	NA	adult	Tag#1248	70.98	NA
summer	island	39.58	554.3	1037.89	Grenadier_Island	04-07-2015	2015	Pl	19	Male	NA	subadult	Tag#1241	135.51	NA
summer	island	39.58	554.3	1037.89	Grenadier_Island	04-07-2015	2015	Pl	25	Male	NA	adult	Tag#1259	NA	NA
summer	island	39.58	554.3	1037.89	Grenadier_Island	04-07-2015	2015	Pl	25	Male	NA	adult	Tag#1219	NA	NA
summer	island	39.58	554.3	1037.89	Grenadier_Island	04-07-2015	2015	Pl	25	Female	NA	adult	Tag#1224	NA	NA
summer	island	39.58	554.3	1037.89	Grenadier_Island	04-07-2015	2015	Pl	24	Female	NA	adult	Tag#1214	NA	NA
summer	island	39.58	554.3	1037.89	Grenadier_Island	04-07-2015	2015	Pl	18	Female	NA	subadult	Tag#1239	35.55	222.332
summer	island	39.58	554.3	1037.89	Grenadier_Island	04-07-2015	2015	Pl	30	Female	NA	adult	Tag#1210	NA	403.39
summer	island	39.58	554.3	1037.89	Grenadier_Island	04-07-2015	2015	Pl	27	Female	NA	adult	Tag#1247	NA	437.52
summer	mainland	25	NA	NA	Jones_Creek1	07-07-2015	2015	Pl	19	Male	NA	subadult	Tag#1263	42.74	348.776
summer	mainland	25	NA	NA	Jones_Creek1	07-07-2015	2015	Pl	21	Male	NA	adult	Tag#1252	128.03	158.384
summer	mainland	25	NA	NA	Jones_Creek1	07-07-2015	2015	Pl	15	Female	NA	subadult	Tag#1261	NA	NA
summer	mainland	25	NA	NA	Jones_Creek1	07-07-2015	2015	Pl	18	Male	NA	subadult	Tag#1255	81.7	NA
summer	mainland	25	NA	NA	Jones_Creek1	07-07-2015	2015	Pl	25	Male	NA	adult	Tag#1256	45.85	NA
summer	mainland	25	NA	NA	Jones_Creek1	07-07-2015	2015	Pl	17	Female	NA	subadult	Tag#1202	48.77	64.888
summer	mainland	25	NA	NA	Jones_Creek1	07-07-2015	2015	Pl	21	Male	NA	adult	Tag#1204	94.33	NA
summer	mainland	25	NA	NA	Jones_Creek1	08-07-2015	2015	Pl	18	Female	NA	subadult	Tag#1209	15.57	NA
summer	mainland	25	NA	NA	Jones_Creek1	08-07-2015	2015	Pl	24	Male	NA	adult	Tag#1252	NA	NA
summer	mainland	25	NA	NA	Jones_Creek1	08-07-2015	2015	Pl	20	Male	NA	adult	Tag#1211	40.76	NA
summer	mainland	25	NA	NA	Jones_Creek1	08-07-2015	2015	Pl	16	Male	NA	subadult	Tag#1236	66.6	353.13
summer	mainland	25	NA	NA	Jones_Creek1	08-07-2015	2015	Pl	21	Male	NA	adult	Tag#1212	66.41	59.504
summer	mainland	25	NA	NA	Jones_Creek1	08-07-2015	2015	Pl	29	Female	NA	adult	Tag#1207	NA	NA
summer	mainland	25	NA	NA	Jones_Creek1	08-07-2015	2015	Pl	20	Male	NA	adult	Tag#1203	101.58	192.46
summer	mainland	25	NA	NA	Jones_Creek1	08-07-2015	2015	Pl	17	Male	NA	subadult	Tag#1237	104.11	243.696
summer	mainland	25	NA	NA	Jones_Creek1	08-07-2015	2015	Pl	19	Male	NA	subadult	Tag#1213	168.28	62.456
summer	mainland	25	NA	NA	Jones_Creek1	08-07-2015	2015	Pl	20	Male	NA	adult	Tag#1249	46.33	172.512
summer	mainland	25	NA	NA	Jones_Creek1	08-07-2015	2015	Pl	22	Male	NA	adult	Tag#1204	NA	NA
summer	mainland	25	NA	NA	Jones_Creek1	08-07-2015	2015	Pl	18	Male	NA	subadult	Tag#1281	19.77	127.24
summer	mainland	25	NA	NA	Jones_Creek1	08-07-2015	2015	Pl	16	Male	NA	subadult	Tag#1246	176.02	NA
summer	mainland	25	NA	NA	Jones_Creek1	08-07-2015	2015	Pl	18	Male	NA	subadult	Tag#1245	67.94	129.864
summer	mainland	25	NA	NA	Jones_Creek1	08-07-2015	2015	Pl	15	Female	NA	subadult	Tag#1376	105.54	NA
summer	mainland	25	NA	NA	Jones_Creek1	08-07-2015	2015	Pl	18	Male	NA	subadult	Tag#1377	94.92	126.176
summer	mainland	25	NA	NA	Jones_Creek1	08-07-2015	2015	Pl	18	Male	NA	subadult	Tag#1378	NA	190.384
summer	mainland	25	NA	NA	Jones_Creek1	08-07-2015	2015	Pl	27	Male	NA	adult	Tag#1256	NA	NA
summer	mainland	25	NA	NA	Jones_Creek1	08-07-2015	2015	Pl	20	Male	NA	adult	Tag#1379	109.62	260.112
summer	mainland	25	NA	NA	Jones_Creek1	08-07-2015	2015	Pl	20	Male	NA	adult	Tag#1380	84.99	345.632
summer	island	8.26	10.08	191.1	Georgina_Island	09-07-2015	2015	Pl	23	Male	NA	adult	Tag#1381	174.76	262.608
summer	island	8.26	10.08	191.1	Georgina_Island	09-07-2015	2015	Pl	18	Male	NA	subadult	Tag#1382	99.27	NA
summer	island	8.26	10.08	191.1	Georgina_Island	09-07-2015	2015	Pl	23	Male	NA	adult	Tag#1375	92.13	307.92
summer	island	8.26	10.08	191.1	Georgina_Island	10-07-2015	2015	Pl	23	Male	NA	adult	Tag#1375	NA	195.704
summer	island	8.26	10.08	191.1	Georgina_Island	10-07-2015	2015	Pl	19	Female	NA	subadult	Tag#1400	NA	209.56
summer	island	8.26	10.08	191.1	Georgina_Island	10-07-2015	2015	Pl	15	Male	NA	subadult	Tag#1382	NA	481.344
summer	island	32	3.39	462.58	Constance_Island	10-07-2015	2015	Pl	17	Male	NA	subadult	Tag#1383	63.09	461.072
summer	island	32	3.39	462.58	Constance_Island	10-07-2015	2015	Pl	22	Female	NA	adult	Tag#1384	247.17	375.34
summer	island	32	3.39	462.58	Constance_Island	10-07-2015	2015	Pl	17	Female	NA	subadult	Tag#1385	84.43	NA
summer	island	32	3.39	462.58	Constance_Island	10-07-2015	2015	Pl	19	Male	NA	subadult	Tag#1386	102.61	NA
summer	island	32	3.39	462.58	Constance_Island	10-07-2015	2015	Pl	15	Female	NA	subadult	Tag#1398	56.68	279.736
summer	island	32	3.39	462.58	Constance_Island	10-07-2015	2015	Pl	16	Male	NA	subadult	Tag#1387	44.67	471.592
summer	island	32	3.39	462.58	Constance_Island	10-07-2015	2015	Pl	16	Female	NA	subadult	Tag#1388	54.22	375.08
summer	island	32	3.39	462.58	Constance_Island	10-07-2015	2015	Pl	21	Male	NA	adult	Tag#1391	79.82	194.28
summer	island	32	3.39	462.58	Constance_Island	10-07-2015	2015	Pl	22	Male	NA	adult	Tag#1392	59.14	422.008
summer	island	32	3.39	462.58	Constance_Island	10-07-2015	2015	Pl	27	Female	NA	adult	Tag#1393	46.62	563.64
summer	island	32	3.39	462.58	Constance_Island	10-07-2015	2015	Pl	15	Male	NA	subadult	Tag#1394	NA	204.152
summer	island	32	3.39	462.58	Constance_Island	10-07-2015	2015	Pl	20	Male	NA	adult	Tag#1397	65.16	332.912
summer	island	32	3.39	462.58	Constance_Island	10-07-2015	2015	Pl	18	Female	NA	subadult	Tag#1395	226.3	413.552
summer	island	8.26	10.08	191.1	Georgina_Island	11-07-2015	2015	Pl	17	Male	NA	subadult	Tag#1390	64.45	344.85
summer	island	8.26	10.08	191.1	Georgina_Island	11-07-2015	2015	Pl	18	Female	NA	subadult	Tag#1400	NA	446.336
summer	island	8.26	10.08	191.1	Georgina_Island	11-07-2015	2015	Pl	19	Male	NA	subadult	Tag#20161213	89.72	229.048
summer	island	8.26	10.08	191.1	Georgina_Island	11-07-2015	2015	Pl	22	Male	NA	adult	Tag#1375	NA	187.296
summer	island	46.34	17.44	512.22	McDonald_Island	16-07-2015	2015	Pl	17	Female	NA	subadult	Tag#1351	38.81	96.76
summer	island	46.34	17.44	512.22	McDonald_Island	16-07-2015	2015	Pl	21	Male	NA	adult	Tag#1354	49.5	301.04
summer	island	46.34	17.44	512.22	McDonald_Island	16-07-2015	2015	Pl	22	Male	NA	adult	Tag#1374	72.83	204.824
summer	island	46.34	17.44	512.22	McDonald_Island	16-07-2015	2015	Pl	17	Female	NA	subadult	Tag#1370	60.58	193.792
summer	island	46.34	17.44	512.22	McDonald_Island	16-07-2015	2015	Pl	19	Male	NA	subadult	Tag#1373	95.57	233.22
summer	island	46.34	17.44	512.22	McDonald_Island	16-07-2015	2015	Pl	17	Female	NA	subadult	Tag#1355	77.3	185.68
summer	island	46.34	17.44	512.22	McDonald_Island	16-07-2015	2015	Pl	16	Male	NA	subadult	Tag#1372	86.95	279.136
summer	island	46.34	17.44	512.22	McDonald_Island	16-07-2015	2015	Pl	20	Male	NA	adult	Tag#1371	82.34	374.208
summer	island	46.34	17.44	512.22	McDonald_Island	16-07-2015	2015	Pl	18	Female	NA	subadult	Tag#1369	52.21	203.256
summer	island	46.34	17.44	512.22	McDonald_Island	16-07-2015	2015	Pl	18	Female	NA	subadult	Tag#1352	174.99	323.248
summer	island	46.34	17.44	512.22	McDonald_Island	16-07-2015	2015	Pl	24	Male	NA	adult	Tag#1353	145.15	NA
summer	island	46.34	17.44	512.22	McDonald_Island	16-07-2015	2015	Pl	24	Female	NA	adult	Tag#1356	219.37	NA
summer	island	46.34	17.44	512.22	McDonald_Island	16-07-2015	2015	Pl	19	Female	NA	subadult	Tag#1357	82.39	335.992
summer	island	46.34	17.44	512.22	McDonald_Island	16-07-2015	2015	Pl	18	Male	NA	subadult	Tag#1368	77.4	644.976
summer	island	46.34	17.44	512.22	McDonald_Island	16-07-2015	2015	Pl	18	Male	NA	subadult	Tag#1367	156.37	647.68
summer	island	46.34	17.44	512.22	McDonald_Island	16-07-2015	2015	Pl	17	Female	NA	subadult	Tag#1366	109.06	277.784
summer	island	46.34	17.44	512.22	McDonald_Island	16-07-2015	2015	Pl	26	Male	NA	adult	Tag#1358	123.6	119.328
summer	island	46.34	17.44	512.22	McDonald_Island	16-07-2015	2015	Pl	18	Female	NA	subadult	Tag#1359	128.18	530.304
summer	island	46.34	17.44	512.22	McDonald_Island	16-07-2015	2015	Pl	17	Female	NA	subadult	Tag#1360	61.68	142.04
summer	island	46.34	17.44	512.22	McDonald_Island	16-07-2015	2015	Pl	24	Female	NA	adult	Tag#1361	120.47	166.616
summer	island	46.34	17.44	512.22	McDonald_Island	17-07-2015	2015	Pl	18	Female	NA	subadult	Tag#1357	NA	NA
summer	island	46.34	17.44	512.22	McDonald_Island	17-07-2015	2015	Pl	17	Male	NA	subadult	Tag#1371	NA	NA
summer	island	46.34	17.44	512.22	McDonald_Island	17-07-2015	2015	Pl	22	Male	NA	adult	Tag#1389	99.95	149.008
summer	island	46.34	17.44	512.22	McDonald_Island	17-07-2015	2015	Pl	22	Male	NA	adult	Tag#1373	NA	152.824
summer	island	46.34	17.44	512.22	McDonald_Island	17-07-2015	2015	Pl	21	Male	NA	adult	Tag#1354	NA	NA
summer	island	46.34	17.44	512.22	McDonald_Island	17-07-2015	2015	Pl	22	Male	NA	adult	Tag#1374	NA	260.848
summer	island	46.34	17.44	512.22	McDonald_Island	17-07-2015	2015	Pl	25	Male	NA	adult	Tag#1353	NA	252.776
summer	island	46.34	17.44	512.22	McDonald_Island	17-07-2015	2015	Pl	25	Female	NA	adult	Tag#1356	NA	265.288
summer	island	46.34	17.44	512.22	McDonald_Island	17-07-2015	2015	Pl	19	Male	NA	subadult	Tag#1367	NA	598.248
summer	island	46.34	17.44	512.22	McDonald_Island	17-07-2015	2015	Pl	17	Female	NA	subadult	Tag#1399	102.49	382.136
summer	island	46.34	17.44	512.22	McDonald_Island	17-07-2015	2015	Pl	26	Female	NA	adult	Tag#1362	45.77	371.424
summer	island	46.34	17.44	512.22	McDonald_Island	17-07-2015	2015	Pl	27	Male	NA	adult	Tag#1358	NA	107.496
summer	island	46.34	17.44	512.22	McDonald_Island	17-07-2015	2015	Pl	17	Female	NA	subadult	Tag#1366	NA	340.576
summer	island	46.34	17.44	512.22	McDonald_Island	17-07-2015	2015	Pl	19	Male	NA	subadult	Tag#1363	32.57	173.78
summer	island	46.34	17.44	512.22	McDonald_Island	17-07-2015	2015	Pl	22	Male	NA	adult	Tag#1364	52.15	349.376
summer	island	46.34	17.44	512.22	McDonald_Island	17-07-2015	2015	Pl	23	Male	NA	adult	Tag#1365	65.38	332.28
summer	island	20.66	40.06	2837.27	Thwartway_Island	18-07-2015	2015	Pl	17	Female	NA	subadult	Tag#1325	38.44	185.656
summer	island	20.66	40.06	2837.27	Thwartway_Island	18-07-2015	2015	Pl	16	Male	NA	subadult	Tag#1324	65.42	104.624
summer	island	20.66	40.06	2837.27	Thwartway_Island	18-07-2015	2015	Pl	16	Female	NA	subadult	Tag#1301	47.56	282.936
summer	island	20.66	40.06	2837.27	Thwartway_Island	18-07-2015	2015	Pl	18	Female	NA	subadult	Tag#1322	133.63	378.552
summer	island	20.66	40.06	2837.27	Thwartway_Island	18-07-2015	2015	Pl	20	Male	NA	adult	Tag#1323	12.23	NA
summer	island	20.66	40.06	2837.27	Thwartway_Island	18-07-2015	2015	Pl	28	Male	NA	adult	Tag#1321	59.24	178.432
summer	island	20.66	40.06	2837.27	Thwartway_Island	18-07-2015	2015	Pl	19	Male	NA	subadult	Tag#1320	135.6	256.94
summer	island	20.66	40.06	2837.27	Thwartway_Island	18-07-2015	2015	Pl	28	Female	NA	adult	Tag#1319	36.72	191.608
summer	mainland	27.69	NA	NA	Escot_Property2	19-07-2015	2015	Pl	21	Male	NA	adult	Tag#1303	61.22	286.712
summer	mainland	27.69	NA	NA	Escot_Property2	19-07-2015	2015	Pl	23	Male	NA	adult	Tag#1302	79.11	NA
summer	mainland	27.69	NA	NA	Escot_Property2	19-07-2015	2015	Pl	16	Male	NA	subadult	Tag#1318	75.69	NA
summer	mainland	27.69	NA	NA	Escot_Property2	19-07-2015	2015	Pl	23	Female	NA	adult	Tag#1317	70.55	NA
summer	mainland	27.69	NA	NA	Escot_Property2	19-07-2015	2015	Pl	26	Male	NA	adult	Tag#1315	54.78	413.08
summer	mainland	27.69	NA	NA	Escot_Property2	19-07-2015	2015	Pl	23	Female	NA	adult	Tag#1314	137.11	246.032
summer	mainland	27.69	NA	NA	Escot_Property2	19-07-2015	2015	Pl	17	Male	NA	subadult	Tag#1313	78.18	214.072
summer	mainland	27.69	NA	NA	Escot_Property2	19-07-2015	2015	Pl	29	Male	NA	adult	Tag#1312	66.27	NA
summer	mainland	27.69	NA	NA	Escot_Property2	19-07-2015	2015	Pl	16	Female	NA	subadult	Tag#1311	68.35	172.632
summer	mainland	27.69	NA	NA	Escot_Property2	19-07-2015	2015	Pl	24	Female	NA	adult	Tag#1310	81.47	NA
summer	mainland	27.69	NA	NA	Escot_Property2	19-07-2015	2015	Pl	20	Female	NA	adult	Tag#1309	157.47	378.376
summer	mainland	27.69	NA	NA	Escot_Property2	19-07-2015	2015	Pl	26	Male	NA	adult	Tag#1308	NA	NA
summer	mainland	27.69	NA	NA	Escot_Property2	20-07-2015	2015	Pl	22	Male	NA	adult	Tag#1303	NA	NA
summer	mainland	27.69	NA	NA	Escot_Property2	20-07-2015	2015	Pl	15	Male	NA	subadult	Tag#1318	NA	295.33
summer	mainland	27.69	NA	NA	Escot_Property2	20-07-2015	2015	Pl	15	Female	NA	subadult	Tag#1316	NA	674.576
summer	mainland	27.69	NA	NA	Escot_Property2	20-07-2015	2015	Pl	28	Male	NA	adult	Tag#1302	NA	224
summer	mainland	27.69	NA	NA	Escot_Property2	20-07-2015	2015	Pl	23	Female	NA	adult	Tag#1317	NA	NA
summer	mainland	27.69	NA	NA	Escot_Property2	20-07-2015	2015	Pl	26	Male	NA	adult	Tag#1308	NA	NA
summer	mainland	27.69	NA	NA	Escot_Property2	20-07-2015	2015	Pl	22	Female	NA	adult	Tag#1314	NA	437.512
summer	mainland	27.69	NA	NA	Escot_Property2	20-07-2015	2015	Pl	27	Male	NA	adult	Tag#1315	NA	NA
summer	mainland	27.69	NA	NA	Escot_Property2	20-07-2015	2015	Pl	21	Male	NA	adult	Tag#1313	NA	NA
summer	mainland	27.69	NA	NA	Escot_Property2	20-07-2015	2015	Pl	19	Female	NA	subadult	Tag#1311	NA	NA
summer	mainland	27.69	NA	NA	Escot_Property2	20-07-2015	2015	Pl	25	Female	NA	adult	Tag#1310	NA	NA
summer	mainland	27.69	NA	NA	Escot_Property2	20-07-2015	2015	Pl	18	Female	NA	subadult	Tag#1309	NA	NA
summer	mainland	27.69	NA	NA	Escot_Property2	20-07-2015	2015	Pl	31	Male	NA	adult	Tag#1312	NA	146.016
summer	island	20.66	40.06	2837.27	Thwartway_Island	29-07-2015	2015	Pl	26	Male	NA	adult	Tag#1304	133.68	148.752
summer	island	20.66	40.06	2837.27	Thwartway_Island	29-07-2015	2015	Pl	22	Female	NA	adult	Tag#1322	NA	524.76
summer	island	20.66	40.06	2837.27	Thwartway_Island	29-07-2015	2015	Pl	23	Male	NA	adult	Tag#1326	168.87	640.592
summer	island	20.66	40.06	2837.27	Thwartway_Island	29-07-2015	2015	Pl	19	Male	NA	subadult	Tag#1327	76.04	NA
summer	island	20.66	40.06	2837.27	Thwartway_Island	29-07-2015	2015	Pl	25	Male	NA	adult	Tag#1321	NA	268.088
summer	island	20.66	40.06	2837.27	Thwartway_Island	29-07-2015	2015	Pl	26	Female	NA	adult	Tag#1328	67.01	30.536
summer	island	20.66	40.06	2837.27	Thwartway_Island	29-07-2015	2015	Pl	18	Male	NA	subadult	Tag#1320	NA	355.168
summer	island	20.66	40.06	2837.27	Thwartway_Island	29-07-2015	2015	Pl	27	Female	NA	adult	Tag#1329	119.07	501.928
summer	island	20.66	40.06	2837.27	Thwartway_Island	30-07-2015	2015	Pl	26	Male	NA	adult	Tag#1304	NA	217.04
summer	island	20.66	40.06	2837.27	Thwartway_Island	30-07-2015	2015	Pl	17	Female	NA	subadult	Tag#1301	NA	840.896
summer	island	20.66	40.06	2837.27	Thwartway_Island	30-07-2015	2015	Pl	22	Male	NA	adult	Tag#1330	110.48	NA
summer	island	20.66	40.06	2837.27	Thwartway_Island	30-07-2015	2015	Pl	20	Male	NA	adult	Tag#1327	NA	390.056
summer	island	20.66	40.06	2837.27	Thwartway_Island	30-07-2015	2015	Pl	25	Male	NA	adult	Tag#1326	NA	173
summer	island	20.66	40.06	2837.27	Thwartway_Island	30-07-2015	2015	Pl	16	Male	NA	subadult	Tag#1331	82.08	NA
summer	island	20.66	40.06	2837.27	Thwartway_Island	30-07-2015	2015	Pl	28	Female	NA	adult	Tag#1319	NA	131.056
summer	island	20.66	40.06	2837.27	Thwartway_Island	30-07-2015	2015	Pl	27	Female	NA	adult	Tag#1328	NA	186
summer	island	20.66	40.06	2837.27	Thwartway_Island	30-07-2015	2015	Pl	23	Male	NA	adult	Tag#1332	186.15	146.856
summer	island	20.66	40.06	2837.27	Thwartway_Island	30-07-2015	2015	Pl	27	Male	NA	adult	Tag#1321	NA	190.99
summer	island	20.66	40.06	2837.27	Thwartway_Island	30-07-2015	2015	Pl	27	Female	NA	adult	Tag#1329	NA	155.296
summer	island	20.66	40.06	2837.27	Thwartway_Island	30-07-2015	2015	Pl	22	Female	NA	adult	Tag#1333	57.29	228.928
summer	island	54.74	14.4	429.14	Lindsay_Island	31-07-2015	2015	Pl	23	Male	NA	adult	Tag#1350	NA	71.24
summer	island	54.74	14.4	429.14	Lindsay_Island	31-07-2015	2015	Pl	19	Female	NA	subadult	Tag#1335	44.15	363.72
summer	island	54.74	14.4	429.14	Lindsay_Island	31-07-2015	2015	Pl	19	Female	NA	subadult	Tag#1336	68.58	217.376
summer	island	54.74	14.4	429.14	Lindsay_Island	31-07-2015	2015	Pl	19	Male	NA	subadult	Tag#1337	NA	265.896
summer	island	54.74	14.4	429.14	Lindsay_Island	31-07-2015	2015	Pl	22	Male	NA	adult	Tag#1338	162.52	244.776
summer	island	54.74	14.4	429.14	Lindsay_Island	31-07-2015	2015	Pl	21	Male	NA	adult	Tag#1339	50.88	402.944
summer	island	54.74	14.4	429.14	Lindsay_Island	31-07-2015	2015	Pl	21	Female	NA	adult	Tag#1340	104.51	252.856
summer	island	54.74	14.4	429.14	Lindsay_Island	31-07-2015	2015	Pl	18	Female	NA	subadult	Tag#1349	34.97	130.24
summer	island	54.74	14.4	429.14	Lindsay_Island	31-07-2015	2015	Pl	27	Male	NA	adult	Tag#1347	93.28	216.688
summer	island	54.74	14.4	429.14	Lindsay_Island	31-07-2015	2015	Pl	23	Male	NA	adult	Tag#1341	52.42	171.464
summer	island	54.74	14.4	429.14	Lindsay_Island	31-07-2015	2015	Pl	26	Female	Pregnant	adult	Tag#1342	5.1	168.952
summer	island	54.74	14.4	429.14	Lindsay_Island	31-07-2015	2015	Pl	20	Female	NA	adult	Tag#1343	44.27	352.856
summer	island	54.74	14.4	429.14	Lindsay_Island	31-07-2015	2015	Pl	17	Female	NA	subadult	Tag#1344	45.22	NA
summer	island	54.74	14.4	429.14	Lindsay_Island	31-07-2015	2015	Pl	17	Male	NA	subadult	Tag#1345	76.02	NA
summer	island	54.74	14.4	429.14	Lindsay_Island	31-07-2015	2015	Pl	22	Male	NA	adult	Tag#1346	87.08	186.36
summer	island	54.74	14.4	429.14	Lindsay_Island	31-07-2015	2015	Pl	20	Female	NA	adult	Tag#1348	20.27	NA
summer	island	54.74	14.4	429.14	Lindsay_Island	31-07-2015	2015	Pl	22	Male	NA	adult	Tag#1126	41.19	347.576
summer	island	54.74	14.4	429.14	Lindsay_Island	31-07-2015	2015	Pl	27	Male	NA	adult	Tag#1127	63.09	NA
summer	island	54.74	14.4	429.14	Lindsay_Island	31-07-2015	2015	Pl	21	Female	NA	adult	Tag#1144	43.31	NA
summer	island	54.74	14.4	429.14	Lindsay_Island	31-07-2015	2015	Pl	18	Male	NA	subadult	Tag#1128	8.53	NA
summer	island	54.74	14.4	429.14	Lindsay_Island	31-07-2015	2015	Pl	26	Male	NA	adult	Tag#1129	137.12	NA
summer	island	54.74	14.4	429.14	Lindsay_Island	01-08-2015	2015	Pl	20	Male	NA	adult	Tag#1139	67.46	NA
summer	island	54.74	14.4	429.14	Lindsay_Island	01-08-2015	2015	Pl	19	Male	NA	subadult	Tag#1140	69.13	471.48
summer	island	54.74	14.4	429.14	Lindsay_Island	01-08-2015	2015	Pl	19	Female	NA	subadult	Tag#1335	NA	191.12
summer	island	54.74	14.4	429.14	Lindsay_Island	01-08-2015	2015	Pl	23	Male	NA	adult	Tag#1350	NA	191.592
summer	island	54.74	14.4	429.14	Lindsay_Island	01-08-2015	2015	Pl	21	Male	NA	adult	Tag#1339	NA	277.104
summer	island	54.74	14.4	429.14	Lindsay_Island	01-08-2015	2015	Pl	24	Male	NA	adult	Tag#1126	NA	348.68
summer	island	54.74	14.4	429.14	Lindsay_Island	01-08-2015	2015	Pl	17	Male	NA	subadult	Tag#1337	NA	348.536
summer	island	54.74	14.4	429.14	Lindsay_Island	01-08-2015	2015	Pl	18	Female	NA	subadult	Tag#1349	NA	329.896
summer	island	54.74	14.4	429.14	Lindsay_Island	01-08-2015	2015	Pl	18	Female	NA	subadult	Tag#1132	187.31	367.968
summer	island	54.74	14.4	429.14	Lindsay_Island	01-08-2015	2015	Pl	26	Female	NA	adult	Tag#1342	NA	607.208
summer	island	54.74	14.4	429.14	Lindsay_Island	01-08-2015	2015	Pl	23	Male	NA	adult	Tag#1338	NA	279.856
summer	island	54.74	14.4	429.14	Lindsay_Island	01-08-2015	2015	Pl	22	Female	NA	adult	Tag#1137	164.69	485.712
summer	island	54.74	14.4	429.14	Lindsay_Island	01-08-2015	2015	Pl	20	Female	NA	adult	Tag#1340	NA	252.92
summer	island	54.74	14.4	429.14	Lindsay_Island	01-08-2015	2015	Pl	20	Female	NA	adult	Tag#1136	53.48	418.224
summer	island	54.74	14.4	429.14	Lindsay_Island	01-08-2015	2015	Pl	20	Female	NA	adult	Tag#1343	NA	NA
summer	island	54.74	14.4	429.14	Lindsay_Island	01-08-2015	2015	Pl	17	Male	NA	subadult	Tag#20161224	29.84	255.368
summer	island	54.74	14.4	429.14	Lindsay_Island	01-08-2015	2015	Pl	17	Female	NA	subadult	Tag#1344	NA	385.76
summer	island	54.74	14.4	429.14	Lindsay_Island	01-08-2015	2015	Pl	19	Male	NA	subadult	Tag#1345	NA	387.816
summer	island	54.74	14.4	429.14	Lindsay_Island	01-08-2015	2015	Pl	20	Male	NA	adult	Tag#1135	47.92	524.776
summer	island	54.74	14.4	429.14	Lindsay_Island	01-08-2015	2015	Pl	29	Male	NA	adult	Tag#1347	NA	223.62
summer	island	54.74	14.4	429.14	Lindsay_Island	01-08-2015	2015	Pl	19	Female	NA	subadult	Tag#1150	73.3	416.664
summer	island	54.74	14.4	429.14	Lindsay_Island	01-08-2015	2015	Pl	17	Male	NA	subadult	Tag#1149	119.91	278.608
summer	island	54.74	14.4	429.14	Lindsay_Island	01-08-2015	2015	Pl	23	Male	NA	adult	Tag#1346	NA	255.22
summer	island	54.74	14.4	429.14	Lindsay_Island	01-08-2015	2015	Pl	24	Male	NA	adult	Tag#1341	NA	487.128
summer	island	54.74	14.4	429.14	Lindsay_Island	01-08-2015	2015	Pl	26	Male	NA	adult	Tag#1127	NA	167.696
summer	island	54.74	14.4	429.14	Lindsay_Island	01-08-2015	2015	Pl	17	Female	NA	subadult	Tag#1148	54.88	478.248
summer	island	54.74	14.4	429.14	Lindsay_Island	01-08-2015	2015	Pl	20	Female	NA	adult	Tag#1144	NA	NA
summer	island	54.74	14.4	429.14	Lindsay_Island	01-08-2015	2015	Pl	26	Female	NA	adult	Tag#1143	45.6	263.696
summer	island	54.74	14.4	429.14	Lindsay_Island	01-08-2015	2015	Pl	16	Female	NA	subadult	Tag#1141	56.51	674.872
summer	island	54.74	14.4	429.14	Lindsay_Island	01-08-2015	2015	Pl	23	Female	NA	adult	Tag#1142	103.9	471.472
summer	island	20.73	555.93	438.13	Hill_Island	14-08-2015	2015	Pl	23	Male	NA	adult	Tag#400	101.03	162.848
summer	island	20.73	555.93	438.13	Hill_Island	14-08-2015	2015	Pl	18	Female	NA	subadult	Tag#1174	63.01	443.656
summer	island	20.73	555.93	438.13	Hill_Island	14-08-2015	2015	Pl	18	Female	NA	subadult	Tag#1173	53.75	608.848
summer	island	20.73	555.93	438.13	Hill_Island	14-08-2015	2015	Pl	18	Male	NA	subadult	Tag#1172	134.17	182.36
summer	island	20.73	555.93	438.13	Hill_Island	14-08-2015	2015	Pl	26	Male	NA	adult	Tag#1154	78.32	161.376
summer	island	20.73	555.93	438.13	Hill_Island	14-08-2015	2015	Pl	17	Male	NA	subadult	Tag#1151	105.12	290.488
summer	island	20.73	555.93	438.13	Hill_Island	14-08-2015	2015	Pl	16	Female	NA	subadult	Tag#1171	108.21	NA
summer	island	20.73	555.93	438.13	Hill_Island	14-08-2015	2015	Pl	31	Male	NA	adult	Tag#1170	73.85	98.84
summer	island	20.73	555.93	438.13	Hill_Island	14-08-2015	2015	Pl	23	Male	NA	adult	Tag#1169	77.27	266.456
summer	island	20.73	555.93	438.13	Hill_Island	14-08-2015	2015	Pl	25	Male	NA	adult	Tag#1152	NA	NA
summer	island	20.73	555.93	438.13	Hill_Island	14-08-2015	2015	Pl	27	Female	NA	adult	Tag#1168	63.18	580.296
summer	island	20.73	555.93	438.13	Hill_Island	14-08-2015	2015	Pl	23	Male	NA	adult	Tag#1167	43.75	NA
summer	island	20.73	555.93	438.13	Hill_Island	15-08-2015	2015	Pl	18	Male	NA	subadult	Tag#1172	NA	438.128
summer	island	20.73	555.93	438.13	Hill_Island	15-08-2015	2015	Pl	20	Male	NA	adult	Tag#400	NA	640.384
summer	island	20.73	555.93	438.13	Hill_Island	15-08-2015	2015	Pl	17	Female	NA	subadult	Tag#1173	NA	347.096
summer	island	20.73	555.93	438.13	Hill_Island	15-08-2015	2015	Pl	25	Male	NA	adult	Tag#1154	NA	219.576
summer	island	20.73	555.93	438.13	Hill_Island	15-08-2015	2015	Pl	27	Male	NA	adult	Tag#1166	70.69	279.648
summer	island	20.73	555.93	438.13	Hill_Island	15-08-2015	2015	Pl	22	Female	NA	subadult	Tag#1165	235.22	197.728
summer	island	20.73	555.93	438.13	Hill_Island	15-08-2015	2015	Pl	15	Male	NA	subadult	Tag#1164	44.89	105.19
summer	island	20.73	555.93	438.13	Hill_Island	15-08-2015	2015	Pl	15	Female	NA	subadult	Tag#1171	NA	190.832
summer	island	20.73	555.93	438.13	Hill_Island	15-08-2015	2015	Pl	27	Female	NA	adult	Tag#1168	NA	256.43
summer	island	20.73	555.93	438.13	Hill_Island	15-08-2015	2015	Pl	16	Male	NA	subadult	Tag#1151	NA	561.23
summer	island	20.73	555.93	438.13	Hill_Island	15-08-2015	2015	Pl	32	Male	NA	adult	Tag#1170	NA	106.248
summer	island	20.73	555.93	438.13	Hill_Island	15-08-2015	2015	Pl	27	Male	NA	adult	Tag#1152	NA	247.376
summer	island	20.73	555.93	438.13	Hill_Island	15-08-2015	2015	Pl	20	Male	NA	adult	Tag#20170221	81.68	313.616
summer	island	20.73	555.93	438.13	Hill_Island	15-08-2015	2015	Pl	30	Female	NA	adult	Tag#1153	50.73	260.56
summer	island	20.73	555.93	438.13	Hill_Island	15-08-2015	2015	Pl	20	Male	NA	subadult	Tag#1155	61.73	207.6
summer	island	20.73	555.93	438.13	Hill_Island	15-08-2015	2015	Pl	15	Female	NA	subadult	Tag#1159	104.79	222.42
summer	mainland	8.67	NA	NA	Landon_Bay	25-08-2015	2015	Pl	26	Male	NA	adult	Tag#20161212	NA	335.368
summer	mainland	8.67	NA	NA	Landon_Bay	25-08-2015	2015	Pl	23	Male	NA	adult	Tag#1200	NA	309.928
summer	mainland	8.67	NA	NA	Landon_Bay	25-08-2015	2015	Pl	18	Male	NA	subadult	Tag#1199	NA	294.472
summer	mainland	8.67	NA	NA	Landon_Bay	26-08-2015	2015	Pl	23	Male	NA	adult	Tag#1116	91.58	622.968
summer	mainland	8.67	NA	NA	Landon_Bay	26-08-2015	2015	Pl	37	Female	Pregnant	adult	Tag#1112	181.52	408.368
summer	mainland	8.67	NA	NA	Landon_Bay	26-08-2015	2015	Pl	21	Male	NA	adult	Tag#1200	NA	NA
summer	mainland	8.67	NA	NA	Landon_Bay	26-08-2015	2015	Pl	23	Male	NA	adult	Tag#1107	84.68	499.608
summer	mainland	8.67	NA	NA	Landon_Bay	27-08-2015	2015	Pl	22	Male	NA	adult	Tag#1116	NA	NA
summer	mainland	8.67	NA	NA	Landon_Bay	27-08-2015	2015	Pl	24	Female	Pregnant	adult	Tag#1124	398.56	NA
summer	mainland	8.67	NA	NA	Landon_Bay	27-08-2015	2015	Pl	24	Male	NA	adult	Tag#1107	NA	315.36
summer	mainland	8.67	NA	NA	Landon_Bay	27-08-2015	2015	Pl	17	Male	NA	subadult	Tag#1199	NA	NA
summer	mainland	8.67	NA	NA	Landon_Bay	28-08-2015	2015	Pl	23	Female	NA	adult	Tag#1197	98.78	545.672
summer	mainland	8.67	NA	NA	Landon_Bay	28-08-2015	2015	Pl	34	Female	NA	adult	Tag#1124	NA	491.12
summer	mainland	8.67	NA	NA	Landon_Bay	28-08-2015	2015	Pl	24	Male	NA	adult	Tag#1116	NA	750.008
summer	mainland	8.67	NA	NA	Landon_Bay	28-08-2015	2015	Pl	20	Female	NA	adult	Tag#1198	197.07	679.792
summer	mainland	8.67	NA	NA	Landon_Bay	28-08-2015	2015	Pl	20	Male	NA	adult	Tag#1199	NA	NA
